# Supplementary material for: Large-Scale Synthesis of Tunable Fluorescent Carbon Dots Powder for Light-Emitting Diodes and Fingerprint Identification
Source: Molecules. 2023 Aug 7;28(15):5917. doi: 10.3390/molecules28155917 (PMC10421340; doi:10.3390/molecules28155917)
Supplement: Supplementary file 1 [file molecules-28-05917-s001.zip]

Archive with 1 entries (1 files):
- molecules-2447357-supplementary.pdf
